# Supplementary material for: Synthesis of 2‑Aryl-3-(organoselanyl)‑4H‑benzo[4,5]imidazo[2,1‑b][1,3]thiazines Promoted by N‑Fluorobenzenesulfonimide (NFSI)
Source: J Org Chem. 2025 Sep 29;90(40):14132–40. doi: 10.1021/acs.joc.5c01598 (PMC12519491; doi:10.1021/acs.joc.5c01598)
Supplement: Supplementary file 1 [file jo5c01598_si_001.zip]

Archive with 95 entries (69 files):
- FID for publication/
- FID for publication/1a/
- FID for publication/1a/13C.mnova
- FID for publication/1a/1H.mnova
- FID for publication/1b/
- FID for publication/1b/13C.mnova
- FID for publication/1b/1H.mnova
- FID for publication/1c/
- FID for publication/1c/13C.mnova
- FID for publication/1c/1H.mnova
- FID for publication/1d/
- FID for publication/1d/13C.mnova
- FID for publication/1d/1H.mnova
- FID for publication/1e/
- FID for publication/1e/13C.mnova
- FID for publication/1e/1H.mnova
- FID for publication/1f/
- FID for publication/1f/13C.mnova
- FID for publication/1f/1H.mnova
- FID for publication/1g/
- FID for publication/1g/13C.mnova
- FID for publication/1g/1H.mnova
- FID for publication/1h/
- FID for publication/1h/13C.mnova
- FID for publication/1h/1H.mnova
- FID for publication/3a/
- FID for publication/3a/13C.mnova
- FID for publication/3a/1H.mnova
- FID for publication/3a/77Se.mnova
- FID for publication/3b/
- FID for publication/3b/13C.mnova
- FID for publication/3b/1H.mnova
- FID for publication/3b/77Se.mnova
- FID for publication/3c/
- FID for publication/3c/13C.mnova
- FID for publication/3c/1H.mnova
- FID for publication/3c/77Se.mnova
- FID for publication/3d/
- FID for publication/3d/13C.mnova
- FID for publication/3d/1H.mnova
- FID for publication/3d/77Se.mnova
- FID for publication/3e/
- FID for publication/3e/13C.mnova
- FID for publication/3e/19F.mnova
- FID for publication/3e/1H novo.mnova
- FID for publication/3e/77Se.mnova
- FID for publication/3f/
- FID for publication/3f/13C.mnova
- FID for publication/3f/1H.mnova
- FID for publication/3f/77Se.mnova
- FID for publication/3g/
- FID for publication/3g/13C.mnova
- FID for publication/3g/1H.mnova
- FID for publication/3g/77Se.mnova
- FID for publication/3h/
- FID for publication/3h/13C.mnova
- FID for publication/3h/19F.mnova
- FID for publication/3h/1H.mnova
- FID for publication/3h/77Se.mnova
- FID for publication/3i/
- FID for publication/3i/13C.mnova
- FID for publication/3i/1H.mnova
- FID for publication/3i/77Se.mnova
- FID for publication/3j/
- FID for publication/3j/13C.mnova
- FID for publication/3j/1H.mnova
- FID for publication/3j/77Se.mnova
- FID for publication/3l/
- FID for publication/3l/13C.mnova
- FID for publication/3l/1H.mnova
- FID for publication/3l/77Se.mnova
- FID for publication/3m/
- FID for publication/3m/13C.mnova
- FID for publication/3m/1H.mnova
- FID for publication/3m/77Se.mnova
- FID for publication/3n/
- FID for publication/3n/13C.mnova
- FID for publication/3n/1H.mnova
- FID for publication/3n/77Se.mnova
- FID for publication/3o/
- FID for publication/3o/13C.mnova
- FID for publication/3o/1H.mnova
- FID for publication/3o/77Se.mnova
- FID for publication/3p/
- FID for publication/3p/13C.mnova
- FID for publication/3p/1H.mnova
- FID for publication/3p/77Se.mnova
- FID for publication/3q/
- FID for publication/3q/13C.mnova
- FID for publication/3q/1H.mnova
- FID for publication/3q/77Se.mnova
- FID for publication/7/
- FID for publication/7/13C.mnova
- FID for publication/7/1H.mnova
- FID for publication/FID for publication.rar
